# Supplementary material for: Analysis of common differential gene expression in synovial cells of osteoarthritis and rheumatoid arthritis
Source: PLoS One. 2024 May 21;19(5):e0303506. doi: 10.1371/journal.pone.0303506 (PMC11108184; doi:10.1371/journal.pone.0303506)
Supplement: S1 File — (ZIP) [file pone.0303506.s001.zip]

Archive with 12 entries (12 files):
- 01.data normalization.R.txt
- 02.diff.R.txt
- 03A.SVA+BITCH.R.txt
- 03B.boxplot.R.txt
- 04.venn.R.txt
- 05A.GO.R.txt
- 05B.KEGG.R.txt
- 07A.HubGO.R.txt
- 07B.HubKEGG.R.txt
- 08.Test.R.txt
- 09.TFTest.R.txt
- Code Description.txt
