# Supplementary material for: Analysis of common differential gene expression in synovial cells of osteoarthritis and rheumatoid arthritis
Source: PLoS One. 2024 May 21;19(5):e0303506. doi: 10.1371/journal.pone.0303506 (PMC11108184; doi:10.1371/journal.pone.0303506)
Supplement: S1 File — (ZIP) [file pone.0303506.s001.zip › 01.data normalization.R.txt]

setwd("C:\\UsersXXXX")  # Set the working directory
if (!requireNamespace("BiocManager", quietly = T)) {
  install.packages("BiocManager")
}
if (!requireNamespace("tidyverse", quietly = T)) {
  install.packages("tidyverse", force = TRUE)
}
if (!requireNamespace("limma", quietly = T)) {
  BiocManager::install("limma", force = TRUE)
}
library(tidyverse)
library(limma)
## Load the data

# Read the gene expression matrix
exp <- read.table("GSEXXX_series_matrix.txt", header=T,
                   sep="\t", dec=".",
                   comment.char="!", na.strings =c("NA"), fill=T)
# Read the platform file (GPL)
plate <- read.table("GPLXXX.txt", header=T,
                     quote="", sep="\t", dec=".",
                     comment.char="#", na.strings =c("NA"), fill=T)

############################## Below we address the issue of a probe corresponding to multiple genes ##########################
# Extract the first gene from multiple genes
ID <- data.frame(ID_REF = plate$ID, Gene_Symbol = plate$Gene.Symbol)  # Extract the ID and SYMBOL columns from the platform file
ID$Gene_Symbol <- data.frame(sapply(ID$Gene_Symbol, function(x) unlist(strsplit(x, "///"))[1]), stringsAsFactors=F)[,1]
exp <- as.data.frame(exp)
exp <- merge(exp, ID, by='ID_REF')  # The merge() function matches the probe id from dat1 with the probe id from the chip platform and merges it into dat1
exp[, grep("Gene_Symbol", colnames(exp))] <-  trimws(exp[, grep("Gene_Symbol", colnames(exp))])  # Remove leading and trailing whitespace from data
exp[exp == ""] <- NA  # Replace empty values with NA
exp <- na.omit(exp)  # Remove data with missing GENE_SYMBOL

################## Handle duplicate genes ##################
table(duplicated(exp$Gene_Symbol))  # Check the number of duplicates
# Take the average of duplicate genes
exp1 <- avereps(exp, ID = exp$Gene_Symbol)
exp1 <- as.data.frame(exp1)
rownames(exp1) <- exp1$Gene_Symbol  # Add row names
exp1 <- exp1[,-c(1,ncol(exp1))]  # Remove extra column data
write.csv(exp1, "exp_average.csv")  # Save as CSV format
