# Supplementary material for: Analysis of common differential gene expression in synovial cells of osteoarthritis and rheumatoid arthritis
Source: PLoS One. 2024 May 21;19(5):e0303506. doi: 10.1371/journal.pone.0303506 (PMC11108184; doi:10.1371/journal.pone.0303506)
Supplement: S1 File — (ZIP) [file pone.0303506.s001.zip › 02.diff.R.txt]

# If the BiocManager package is not installed, install it quietly
if (!requireNamespace("BiocManager", quietly = TRUE)) {
    install.packages("BiocManager")
}
# Install the limma package using BiocManager
BiocManager::install("limma")

# Install pheatmap and ggplot2 packages
install.packages("pheatmap")
install.packages("ggplot2")

# Load required packages
library(limma)
library(pheatmap)
library(ggplot2)

inputFile="geneMatrix.txt"     # Expression data file
conFile="s1.txt"               # Control group sample information file
treatFile="s2.txt"             # Experimental group sample information file
logFCfilter=1                  # LogFC filtering condition (logFC=0.585 for 1.5-fold difference; logFC=1 for 2-fold difference; logFC=2 for 4-fold difference)
adj.P.Val.Filter=0.05          # Filter condition for adjusted p-values

geoID="GSEXXX"              # GEO database study ID
conName="Control"              # Name of the control group
treatName="Treat"              # Name of the experimental group
setwd("D:\\biowolf\\communication\\05.diff\\GSE118916")      # Set the working directory

# Read the input file and organize it
rt=read.table(inputFile, header=T, sep="\t", check.names=F)
rt=as.matrix(rt)
rownames(rt)=rt[,1]
exp=rt[,2:ncol(rt)]
dimnames=list(rownames(exp),colnames(exp))
data=matrix(as.numeric(as.matrix(exp)),nrow=nrow(exp),dimnames=dimnames)
data=avereps(data)
rt=data[rowMeans(data)>0,]

# If the data is not log2 transformed, automatically take the log2
qx=as.numeric(quantile(rt, c(0, 0.25, 0.5, 0.75, 0.99, 1.0), na.rm=T))
LogC=( (qx[5]>100) || ( (qx[6]-qx[1])>50 && qx[2]>0) )
if(LogC){
    rt[rt<0]=0
    rt=log2(rt+1)}
data=normalizeBetweenArrays(rt)

# Read sample information files (control and experimental groups)
sample1=read.table(conFile, header=F, sep="\t", check.names=F)
sample2=read.table(treatFile, header=F, sep="\t", check.names=F)
sampleName1=gsub("^ | $", "", as.vector(sample1[,1]))
sampleName2=gsub("^ | $", "", as.vector(sample2[,1]))
conData=data[,sampleName1]
treatData=data[,sampleName2]
data=cbind(conData,treatData)
conNum=ncol(conData)
treatNum=ncol(treatData)

# Differential analysis
Type=c(rep("con",conNum), rep("treat",treatNum))
design <- model.matrix(~0+factor(Type))
colnames(design) <- c("con","treat")
fit <- lmFit(data,design)
cont.matrix<-makeContrasts(treat-con,levels=design)
fit2 <- contrasts.fit(fit, cont.matrix)
fit2 <- eBayes(fit2)

# Output the differential results for all genes
allDiff=topTable(fit2,adjust='fdr',number=200000)
allDiffOut=rbind(id=colnames(allDiff),allDiff)
write.table(allDiffOut,file=paste0(geoID,".all.txt"),sep="\t",quote=F,col.names=F)

# Output the normalized expression levels for all genes
Type=c(rep(conName,conNum),rep(treatName,treatNum))
outData=rbind(id=paste0(colnames(data),"_",Type),data)
write.table(outData,file=paste0(geoID,".normalize.txt"),sep="\t",quote=F,col.names=F)

# Filter the differential results and output significant differential genes
diffSig=allDiff[with(allDiff, (abs(logFC)>logFCfilter & adj.P.Val < adj.P.Val.Filter )), ]
diffSigOut=rbind(id=colnames(diffSig),diffSig)
write.table(diffSigOut,file=paste0(geoID,".diff.txt"),sep="\t",quote=F,col.names=F)

# Plot the heatmap of differential genes
geneNum=50    # Set the number of genes
diffSig=diffSig[order(as.numeric(as.vector(diffSig$logFC))),]
diffGeneName=as.vector(rownames(diffSig))
diffLength=length(diffGeneName)
hmGene=c()
if(diffLength>(2*geneNum)){
    hmGene=diffGeneName[c(1:geneNum,(diffLength-geneNum+1):diffLength)]
}else{
    hmGene=diffGeneName
}
hmExp=data[hmGene,]
# Define the annotation file
Type=c(rep(conName,conNum),rep(treatName,treatNum))
Type=factor(Type, levels=c(conName, treatName))
names(Type)=colnames(data)
Type=as.data.frame(Type)
# Plot the heatmap
pdf(file=paste0(geoID,".heatmap.pdf"), width=9, height=7)
pheatmap(hmExp, 
         annotation=Type, 
         color = colorRampPalette(c("blue", "white", "red"))(50),
         cluster_cols =F,
         show_colnames = F,
         scale="row",
         fontsize = 7,
         fontsize_row=5,
         fontsize_col=7)
dev.off()

# Define significance
allDiff$logFC[allDiff$logFC>20]=20
allDiff$logFC[allDiff$logFC< -20]=-20
Significant=ifelse((allDiff$adj.P.Val<adj.P.Val.Filter & abs(allDiff$logFC)>logFCfilter), ifelse(allDiff$logFC>logFCfilter,"Up","Down"), "Not")
# Plot the volcano plot
p = ggplot(allDiff, aes(logFC, -log10(adj.P.Val)))+
    geom_point(aes(col=Significant))+
    scale_color_manual(values=c("green", "black", "red"))+
    labs(title = " ")+
    theme(plot.title = element_text(size = 16, hjust = 0.5, face = "bold"))
p=p+theme_bw()
# Output the volcano plot
pdf(paste0(geoID,".vol.pdf"),width=5.5,height=5)
print(p)
dev.off()
