# Supplementary material for: Analysis of common differential gene expression in synovial cells of osteoarthritis and rheumatoid arthritis
Source: PLoS One. 2024 May 21;19(5):e0303506. doi: 10.1371/journal.pone.0303506 (PMC11108184; doi:10.1371/journal.pone.0303506)
Supplement: S1 File — (ZIP) [file pone.0303506.s001.zip › 03A.SVA+BITCH.R.txt]

# If the BiocManager namespace is not available, install it silently
# If the BiocManager namespace is not available, install it silently
# Install the limma package

# If the BiocManager namespace is not available, install it silently
# If the BiocManager namespace is not available, install it silently
# Install the sva package

# Load the required packages
library(limma)
library(sva)
setwd("C:\\UsersXXX")      # Set the working directory

# Obtain all files in the directory that end with ".txt" (these are the normalized datasets)
files=dir()
files=grep("txt$", files, value=T)
geneList=list()

# Read the gene information from all txt files and save it to geneList
for(file in files){
    if(file=="merge.preNorm.txt"){next}
    if(file=="merge.normalzie.txt"){next}
    rt=read.table(file, header=T, sep="\t", check.names=F)      # Read the input file
    geneNames=as.vector(rt[,1])      # Extract gene names
    uniqGene=unique(geneNames)       # Get unique genes
    header=unlist(strsplit(file, "\\.|\\-"))
    geneList[[header[1]]]=uniqGene
}

# Get the intersection of genes
interGenes=Reduce(intersect, geneList)

# Merge data
allTab=data.frame()
batchType=c()
for(i in 1:length(files)){
    inputFile=files[i]
    header=unlist(strsplit(inputFile, "\\.|\\-"))
    # Read the input file and organize it
    rt=read.table(inputFile, header=T, sep="\t", check.names=F)
    rt=as.matrix(rt)
    rownames(rt)=rt[,1]
    exp=rt[,2:ncol(rt)]
    dimnames=list(rownames(exp),colnames(exp))
    data=matrix(as.numeric(as.matrix(exp)),nrow=nrow(exp),dimnames=dimnames)
    rt=avereps(data)
    colnames(rt)=paste0(header[1], "_", colnames(rt))

    # Merge data
    if(i==1){
        allTab=rt[interGenes,]
    }else{
        allTab=cbind(allTab, rt[interGenes,])
    }
    batchType=c(batchType, rep(i,ncol(rt)))
}

# Output the merged expression data
outTab=rbind(geneNames=colnames(allTab), allTab)
write.table(outTab, file="merge.preNorm.txt", sep="\t", quote=F, col.names=F)

# Correct the merged data and output the corrected expression data
outTab=ComBat(allTab, batchType, par.prior=TRUE)
outTab=rbind(geneNames=colnames(outTab), outTab)
write.table(outTab, file="merge.normalzie.txt", sep="\t", quote=F, col.names=F)
