# Supplementary material for: Analysis of common differential gene expression in synovial cells of osteoarthritis and rheumatoid arthritis
Source: PLoS One. 2024 May 21;19(5):e0303506. doi: 10.1371/journal.pone.0303506 (PMC11108184; doi:10.1371/journal.pone.0303506)
Supplement: S1 File — (ZIP) [file pone.0303506.s001.zip › 03B.boxplot.R.txt]

# Install the reshape2 package
# Install the ggplot2 package

# Load the required packages
library(reshape2)
library(ggplot2)

setwd("C:\\UsersXXX")     # Set the working directory

# Define a function for boxplot
bioBoxplot = function(inputFile = NULL, outFile = NULL, titleName = NULL) {
    # Read the input file and extract data
    rt = read.table(inputFile, header = T, sep = "\t", check.names = F, row.names = 1)
    data = t(rt)
    Project = gsub("(.*?)\\_.*", "\\1", rownames(data))            # Get the study ID
    Sample = gsub("(.+)\\_(.+)\\_(.+)", "\\2", rownames(data))     # Get the sample name
    data = cbind(as.data.frame(data), Sample, Project)
    
    # Convert data to ggplot2 input format
    rt1 = melt(data, id.vars = c("Project", "Sample"))
    colnames(rt1) = c("Project", "Sample", "Gene", "Expression")
    
    # Draw boxplot
    pdf(file = outFile, width = 8, height = 4)
    p = ggplot(rt1, mapping = aes(x = Sample, y = Expression)) +
        geom_boxplot(aes(fill = Project), notch = T, outlier.shape = NA) +
        ggtitle(titleName) +
        theme(axis.text.x = element_text(angle = 90, vjust = 0.5, hjust = 0.5, size = 3.5), plot.title = element_text(hjust = 0.5))
    print(p)
    dev.off()
}

# Call the function to draw a boxplot before batch correction
bioBoxplot(inputFile = "merge.preNorm.txt", outFile = "boxplot.preNorm.pdf", titleName = "Before batch correction")
# Call the function to draw a boxplot after batch correction
bioBoxplot(inputFile = "merge.normalzie.txt", outFile = "boxplot.normalzie.pdf", titleName = "After batch correction")
