# Supplementary material for: Analysis of common differential gene expression in synovial cells of osteoarthritis and rheumatoid arthritis
Source: PLoS One. 2024 May 21;19(5):e0303506. doi: 10.1371/journal.pone.0303506 (PMC11108184; doi:10.1371/journal.pone.0303506)
Supplement: S1 File — (ZIP) [file pone.0303506.s001.zip › 04.venn.R.txt]

# Install the VennDiagram package

library(VennDiagram)      # Load the VennDiagram package
setwd("D:\\biowolf\\Diseases\\06.venn")     # Set the working directory

files=dir()                           # Get all files in the directory
files=grep(".txt$",files,value=T)     # Extract files with .txt extension
listFile="interGenes.List.txt"        # Output file for the list of intersecting genes
typeFile="interGenes.Type.txt"        # Output file for the attributes of intersecting genes
upList=list()        # List for upregulated genes
downList=list()      # List for downregulated genes

# Loop through all differential result files
for(i in 1:length(files)){
    inputFile=files[i]
    if((inputFile==listFile) | (inputFile==typeFile)){next}
    # Read the input file
    rt=read.table(inputFile, header=T, sep="\t", check.names=F)
    upRT=rt[rt$logFC>0,]       # Extract data for upregulated genes
    downRT=rt[rt$logFC<0,]     # Extract data for downregulated genes
    upGenes=as.vector(upRT[,1])          # Extract names of upregulated genes
    downGenes=as.vector(downRT[,1])      # Extract names of downregulated genes
    header=unlist(strsplit(inputFile, "\\.|\\-"))
    upList[[paste0(header[1],"_up")]]=upGenes
    downList[[paste0(header[1],"_down")]]=downGenes
}

# Plot the Venn diagram for upregulated genes
venn.plot=venn.diagram(upList,filename=NULL,fill=c("cornflowerblue", "darkorchid1"),scaled=FALSE,cat.pos=c(-1,1),cat.col = c("cornflowerblue", "darkorchid1"),cat.cex = 1.1)
pdf(file="up.pdf", width=5, height=5)
grid.draw(venn.plot)
dev.off()

# Plot the Venn diagram for downregulated genes
venn.plot=venn.diagram(downList,filename=NULL,fill=c("cornflowerblue", "darkorchid1"),scaled=FALSE,cat.pos=c(-1,1),cat.col = c("cornflowerblue", "darkorchid1"),cat.cex = 1.1)
pdf(file="down.pdf", width=5, height=5)
grid.draw(venn.plot)
dev.off()

# Output files for intersecting genes
upInterGenes=Reduce(intersect, upList)        # Intersecting upregulated genes
upTab=cbind(upInterGenes, "up")
downInterGenes=Reduce(intersect, downList)    # Intersecting downregulated genes
downTab=cbind(downInterGenes, "down")
interTab=rbind(upTab, downTab)
colnames(interTab)=c("Gene", "Type")
# Output the attributes of intersecting genes
write.table(file=typeFile, interTab, sep="\t", quote=F, col.names=T, row.names=F)
# Output the list file of intersecting genes
write.table(file=listFile, interTab[,1], sep="\t", quote=F, col.names=F, row.names=F)
