# Supplementary material for: Analysis of common differential gene expression in synovial cells of osteoarthritis and rheumatoid arthritis
Source: PLoS One. 2024 May 21;19(5):e0303506. doi: 10.1371/journal.pone.0303506 (PMC11108184; doi:10.1371/journal.pone.0303506)
Supplement: S1 File — (ZIP) [file pone.0303506.s001.zip › 05A.GO.R.txt]

# Install the colorspace package
# Install the stringi package
# Install the ggplot2 package
# Install the circlize package
# Install the RColorBrewer package
# Install the ggpubr package

# If the BiocManager namespace is not available, install it quietly
# If the BiocManager namespace is not available, install it quietly
# Install the org.Hs.eg.db package
# Install the DOSE package
# Install the clusterProfiler package
# Install the enrichplot package
# Install the ComplexHeatmap package

# Load the required packages
library(clusterProfiler)
library(org.Hs.eg.db)
library(enrichplot)
library(ggplot2)
library(circlize)
library(RColorBrewer)
library(dplyr)
library(ggpubr)
library(ComplexHeatmap)

pvalueFilter=0.05      # p-value filtering condition
qvalueFilter=1         # Corrected p-value filtering condition

# Define the color selection for the plot
colorSel="qvalue"
if(qvalueFilter>0.05){
    colorSel="pvalue"
}

setwd("D:\\XXX")       # Set the working directory
rt=read.table("interGenes.List.txt", header=F, sep="\t", check.names=F)     # Read the input file

# Obtain the names of intersecting genes, convert gene names to gene IDs
genes=unique(as.vector(rt[,1]))
entrezIDs=mget(genes, org.Hs.egSYMBOL2EG, ifnotfound=NA)
entrezIDs=as.character(entrezIDs)
gene=entrezIDs[entrezIDs!="NA"]       # Remove genes with NA IDs
#gene=gsub("c\\(\"(\\d+)\".*", "\\1", gene)

# GO enrichment analysis
kk=enrichGO(gene=gene, OrgDb=org.Hs.eg.db, pvalueCutoff=1, qvalueCutoff=1, ont="all", readable=T)
GO=as.data.frame(kk)
GO=GO[(GO$pvalue<pvalueFilter & GO$qvalue<qvalueFilter),]
# Save the results of significant enrichment
write.table(GO, file="GO.txt", sep="\t", quote=F, row.names = F)

# Bar plot
pdf(file="barplot.pdf", width=9, height=7)
bar=barplot(kk, drop=TRUE, showCategory=10, label_format=100, split="ONTOLOGY", color=colorSel) + facet_grid(ONTOLOGY~., scale='free')
print(bar)
dev.off()

# Bubble plot
pdf(file="bubble.pdf", width=9, height=7)
bub=dotplot(kk, showCategory=10, orderBy="GeneRatio", label_format=100, split="ONTOLOGY", color=colorSel) + facet_grid(ONTOLOGY~., scale='free')
print(bub)
dev.off()

########### Draw GO circular plot ###########
ontology.col=c("#00AFBB", "#E7B800", "#90EE90") # Colors for different ontologies
data=GO[order(GO$pvalue),] # Order the GO data frame by p-value
datasig=data[data$pvalue<0.05,,drop=F] # Select significant GO terms
BP = datasig[datasig$ONTOLOGY=="BP",,drop=F] # Select BP terms
CC = datasig[datasig$ONTOLOGY=="CC",,drop=F] # Select CC terms
MF = datasig[datasig$ONTOLOGY=="MF",,drop=F] # Select MF terms
BP = head(BP,6) # Take the top 6 BP terms
CC = head(CC,6) # Take the top 6 CC terms
MF = head(MF,6) # Take the top 6 MF terms
data = rbind(BP,CC,MF) # Combine the three ontologies into one data frame
main.col = ontology.col[as.numeric(as.factor(data$ONTOLOGY))] # Assign colors based on ontology

# Organize data for the circular plot
BgGene = as.numeric(sapply(strsplit(data$BgRatio,"/"),'[',1)) # Background gene count
Gene = as.numeric(sapply(strsplit(data$GeneRatio,'/'),'[',1)) # Gene count
ratio = Gene/BgGene # Ratio of gene count to background
logpvalue = -log(data$pvalue,10) # Log10 transformed p-value
logpvalue.col = brewer.pal(n = 8, name = "Reds") # Color palette for log10 p-value
f = colorRamp2(breaks = c(0,2,4,6,8,10,15,20), colors = logpvalue.col) # Color ramp function
BgGene.col = f(logpvalue) # Apply color ramp to background gene count
df = data.frame(GO=data$ID,start=1,end=max(BgGene)) # Data frame for circos plot
rownames(df) = df$GO # Set row names to GO IDs
bed2 = data.frame(GO=data$ID,start=1,end=BgGene,BgGene=BgGene,BgGene.col=BgGene.col) # Data frame for background
bed3 = data.frame(GO=data$ID,start=1,end=Gene,BgGene=Gene) # Data frame for genes
bed4 = data.frame(GO=data$ID,start=1,end=max(BgGene),ratio=ratio,col=main.col) # Data frame for ratios and colors
bed4$ratio = bed4$ratio/max(bed4$ratio)*9.5 # Normalize ratio

# Draw the main part of the circular plot
pdf("GO.circlize.pdf",width=10,height=10) # Output PDF file
par(omi=c(0.1,0.1,0.1,1.5)) # Set par parameters
circos.par(track.margin=c(0.01,0.01)) # Set track margin
circos.genomicInitialize(df,plotType="none") # Initialize circos plot
circos.trackPlotRegion(ylim = c(0, 1), panel.fun = function(x, y) { # Define panel function for track
  sector.index = get.cell.meta.data("sector.index")
  xlim = get.cell.meta.data("xlim")
  ylim = get.cell.meta.data("ylim")
  circos.text(mean(xlim), mean(ylim), sector.index, cex = 0.8, facing = "bending.inside", niceFacing = TRUE)
}, track.height = 0.08, bg.border = NA,bg.col = main.col) # Set track properties

for(si in get.all.sector.index()) { # Loop through sectors
  circos.axis(h = "top", labels.cex = 0.6, sector.index = si,track.index = 1,
              major.at=seq(0,max(BgGene),by=100),labels.facing = "clockwise") # Add axis
}
f = colorRamp2(breaks = c(-1, 0, 1), colors = c("green", "black", "red")) # Color ramp for axes
circos.genomicTrack(bed2, ylim = c(0, 1),track.height = 0.1,bg.border="white", # Draw background track
                    panel.fun = function(region, value, ...) {
                      i = getI(...)
                      circos.genomicRect(region, value, ytop = 0, ybottom = 1, col = value[,2], 
                                         border = NA, ...)
                      circos.genomicText(region, value, y = 0.4, labels = value[,1], adj=0,cex=0.8,...)
                    })
circos.genomicTrack(bed3, ylim = c(0, 1),track.height = 0.1,bg.border="white", # Draw gene track
                    panel.fun = function(region, value, ...) {
                      i = getI(...)
                      circos.genomicRect(region, value, ytop = 0, ybottom = 1, col = '#BA55D3', 
                                         border = NA, ...)
                      circos.genomicText(region, value, y = 0.4, labels = value[,1], cex=0.9,adj=0,...)
                    })
circos.genomicTrack(bed4, ylim = c(0, 10),track.height = 0.35,bg.border="white",bg.col="grey90", # Draw ratio track
                    panel.fun = function(region, value, ...) {
                      cell.xlim = get.cell.meta.data("cell.xlim")
                      cell.ylim = get.cell.meta.data("cell.ylim")
                      for(j in 1:9) {
                        y = cell.ylim[1] + (cell.ylim[2]-cell.ylim[1])/10*j
                        circos.lines(cell.xlim, c(y, y), col = "#FFFFFF", lwd = 0.3)
                      }
                      circos.genomicRect(region, value, ytop = 0, ybottom = value[,1], col = value[,2], 
                                         border = NA, ...)
                      #circos.genomicText(region, value, y = 0.3, labels = value[,1], ...)
                    })
circos.clear() # Clear circos environment
# Draw the legend in the middle of the circular plot
middle.legend = Legend(
  labels = c('Number of Genes','Number of Select','Rich Factor(0-1)'),
  type="points",pch=c(15,15,17),legend_gp = gpar(col=c('pink','#BA55D3',ontology.col[1])),
  title="",nrow=3,size= unit(3, "mm")
)
circle_size = unit(1, "snpc")
draw(middle.legend,x=circle_size*0.42) # Draw the middle legend
# Draw the legend for GO categories
main.legend = Legend(
  labels = c("Biological Process","Cellular Component", "Molecular Function"),  type="points",pch=15,
  legend_gp = gpar(col=ontology.col), title_position = "topcenter",
  title = "ONTOLOGY", nrow = 3,size = unit(3, "mm"),grid_height = unit(5, "mm"),
  grid_width = unit(5, "mm")
)
# Draw the legend for significance pvalue
logp.legend = Legend(
  labels=c('(0,2]','(2,4]','(4,6]','(6,8]','(8,10]','(10,15]','(15,20]','>=20'),
  type="points",pch=16,legend_gp=gpar(col=logpvalue.col),title="-log10(pvalue)",
  title_position = "topcenter",grid_height = unit(5, "mm"),grid_width = unit(5, "mm"),
  size = unit(3, "mm")
)
lgd = packLegend(main.legend,logp.legend) # Pack legends together
circle_size = unit(1, "snpc")
print(circle_size) # Print the packed legend
draw(lgd, x = circle_size*0.85, y=circle_size*0.55,just = "left") # Draw the packed legend
dev.off() # Close the PDF device
