# Supplementary material for: Analysis of common differential gene expression in synovial cells of osteoarthritis and rheumatoid arthritis
Source: PLoS One. 2024 May 21;19(5):e0303506. doi: 10.1371/journal.pone.0303506 (PMC11108184; doi:10.1371/journal.pone.0303506)
Supplement: S1 File — (ZIP) [file pone.0303506.s001.zip › 05B.KEGG.R.txt]

#install.packages("colorspace")
#install.packages("stringi")
#install.packages("ggplot2")
#install.packages("circlize")
#install.packages("RColorBrewer")

#if (!requireNamespace("BiocManager", quietly = TRUE))
#    install.packages("BiocManager")
#BiocManager::install("org.Hs.eg.db")
#BiocManager::install("DOSE")
#BiocManager::install("clusterProfiler")
#BiocManager::install("enrichplot")
#BiocManager::install("ComplexHeatmap")
# Load required packages
library(clusterProfiler)
library(org.Hs.eg.db)
library(enrichplot)
library(ggplot2)
library(circlize)
library(RColorBrewer)
library(dplyr)
library(ComplexHeatmap)

pvalueFilter=0.05      # p-value filtering condition
qvalueFilter=1         # Corrected p-value filtering condition

# Define the color selection for the plot
colorSel="qvalue"
if(qvalueFilter>0.05){
    colorSel="pvalue"
}

# Set the working directory
setwd("C:\\biowolf\\Diseases\\08.KEGG")
rt=read.table("interGenes.List.txt", header=F, sep="\t", check.names=F)     # Read the input file

# Obtain the names of intersecting genes, convert gene names to gene IDs
genes=unique(as.vector(rt[,1]))
entrezIDs=mget(genes, org.Hs.egSYMBOL2EG, ifnotfound=NA)
entrezIDs=as.character(entrezIDs)
rt=data.frame(genes, entrezID=entrezIDs)
gene=entrezIDs[entrezIDs!="NA"]        # Remove genes with NA IDs
#gene=gsub("c\\(\"(\\d+)\".*", "\\1", gene)

# KEGG enrichment analysis
kk <- enrichKEGG(gene=gene, organism="hsa", pvalueCutoff=1, qvalueCutoff=1)
KEGG=as.data.frame(kk)
KEGG$geneID=as.character(sapply(KEGG$geneID,function(x)paste(rt$genes[match(strsplit(x,"/")[[1]],as.character(rt$entrezID))],collapse="/")))
KEGG=KEGG[(KEGG$pvalue<pvalueFilter & KEGG$qvalue<qvalueFilter),]
# Save the results of significant enrichment
write.table(KEGG, file="KEGG.txt", sep="\t", quote=F, row.names = F)

# Define the number of pathways to display
showNum=30
if(nrow(KEGG)<showNum){
    showNum=nrow(KEGG)
}

# Bar plot
pdf(file="barplot.pdf", width=8.5, height=7)
barplot(kk, drop=TRUE, showCategory=showNum, label_format=100, color=colorSel)
dev.off()

# Bubble plot
pdf(file="bubble.pdf", width=8.5, height = 7)
dotplot(kk, showCategory=showNum, orderBy="GeneRatio", label_format=100, color=colorSel)
dev.off()
