# Supplementary material for: Analysis of common differential gene expression in synovial cells of osteoarthritis and rheumatoid arthritis
Source: PLoS One. 2024 May 21;19(5):e0303506. doi: 10.1371/journal.pone.0303506 (PMC11108184; doi:10.1371/journal.pone.0303506)
Supplement: S1 File — (ZIP) [file pone.0303506.s001.zip › 07B.HubKEGG.R.txt]

#install.packages("colorspace")
#install.packages("stringi")
#install.packages("ggplot2")
#install.packages("digest")
#install.packages("GOplot")

#if (!requireNamespace("BiocManager", quietly = TRUE))
#    install.packages("BiocManager")
#BiocManager::install("org.Hs.eg.db")
#BiocManager::install("DOSE")
#BiocManager::install("clusterProfiler")
#BiocManager::install("enrichplot")


# Load the required packages
library("clusterProfiler")
library("org.Hs.eg.db")
library("enrichplot")
library("ggplot2")
library(GOplot)

pvalueFilter <- 0.05     # p-value filtering criterion
qvalueFilter <- 1       # Corrected p-value filtering criterion

# Define the color for the plots based on the filtering criterion
colorSel <- "qvalue"
if (qvalueFilter > 0.05) {
  colorSel <- "pvalue"
}

# Set the working directory
setwd("D:\\XXX")
# Read the input file containing hub gene names
rt <- read.csv("hubGenes.csv", header=TRUE, sep=",", check.names=FALSE)

# Extract the names of the core genes and convert gene names to gene IDs
colnames(rt)[1] <- "Gene"  # Rename the first column to "Gene"
genes <- as.vector(rt[,1])
entrezIDs <- mget(genes, org.Hs.egSYMBOL2EG, ifnotfound=NA)
entrezIDs <- as.character(entrezIDs)
rt <- cbind(rt, entrezID=entrezIDs)  # Add a new column with Entrez IDs
gene <- entrezIDs[entrezIDs != "NA"]  # Remove genes with NA Entrez IDs
#gene <- gsub("c\\(\"(\\d+)\".*", "\\1", gene)  # Optional: further process gene IDs if necessary

# Perform KEGG enrichment analysis
kk <- enrichKEGG(gene=gene, organism="hsa", pvalueCutoff=1, qvalueCutoff=1)
KEGG <- as.data.frame(kk)
KEGG$geneID <- as.character(sapply(KEGG$geneID, function(x) paste(rt$Gene[match(strsplit(x, "/")[[1]]], as.character(rt$entrezID)], sep="/")))
# Filter the KEGG results based on the p-value and q-value criteria
KEGG <- KEGG[(KEGG$pvalue < pvalueFilter & KEGG$qvalue < qvalueFilter),]
# Save the results of significant KEGG enrichment
write.table(KEGG, file="KEGG.txt", sep="\t", quote=FALSE, row.names = FALSE)
# Load the required packages
library(circlize)
library(RColorBrewer)

input <- "KEGG.txt"      # Input file for the KEGG enrichment analysis results
outpdf <- "KEGG.circos.pdf"     # Output file for the circos plot
setwd("D:\\XXX")     # Set the working directory for the script

# Read the input file
data <- read.table(input, header=TRUE, sep="\t", check.names=FALSE)
data <- data[order(data$pvalue),]     # Sort the data by p-value in ascending order
data <- head(data, n=8)      # Display the top eight most significant KEGG pathways
pvalue <- round(-log(data$pvalue, 10), 2)  # Transform p-values to log10 scale and round to 2 decimal places

# Extract the list of genes and create a frequency table for the genes
genelist <- unlist(strsplit(data$geneID, "/"))
genetable <- table(genelist)

# Define colors for the circos plot
pathway_col <- colorRampPalette(brewer.pal(9, "Paired"))(nrow(data))
genes_col <- rainbow(length(names(genetable)), s=0.7, v=0.7)
pvalue_col_fun <- colorRamp2(
  breaks = c(min(pvalue), mean(pvalue), max(pvalue)),
  colors = c("#FFFFCC", "#FF9966", "#FF0000")  # Color palette for p-values
)

# Create dictionaries for gene and pathway associations
genedict <- list()
for (i in names(genetable)) genedict[[i]] <- 0
pathwaydict <- list()
for (i in data$Description) pathwaydict[[i]] <- 0

# Link genes to pathways
gene_pathway_list <- list()
n <- 0
for (i in 1:nrow(data)) {
  genei <- strsplit(data$geneID[i], "/")[[1]]  # Split geneID string into individual genes
  pathwayi <- data$Description[i]
  for (j in 1:length(genei)) {
    n <- n + 1
    genej <- genei[j]  # Individual gene
    gene_pathway_list[[n]] <- data.frame(gene=genej, pathway=data$Description[i],
                                       start=genedict[[genej]], end=genedict[[genej]] + 1,
                                       start2=pathwaydict[[pathwayi]], end2=pathwaydict[[pathwayi]] + 1,
                                       pvalue=pvalue[i])
    genedict[[genej]] <- genedict[[genej]] + 1
    pathwaydict[[pathwayi]] <- pathwaydict[[pathwayi]] + 1
  }
}
# Combine the gene-pathway associations into a data frame
gene_pathway_data <- as.data.frame(do.call('rbind', gene_pathway_list))
gene_pathway_data$linkcol <- pathway_col[as.numeric(as.factor(gene_pathway_data$pathway))]

# Create data frames for the circos plot
data3 <- data.frame(id=data$Description, start=0, end=data$Count)
data1 <- data.frame(id=names(genetable), start=0, end=as.numeric(genetable))
df <- as.data.frame(rbind(data3, data1))

# Define significance markers for the circos plot
get_sig <- function(p) {
  ifelse(p > -log(0.001, 10), "***", ifelse(p > -log(0.01, 10), "**", "*"))
}

# Create bed matrices for the circos plot
bed3 <- data.frame(data3, yt=0, yb=1, col=pathway_col[as.numeric(as.factor(data3$id))], p=0, text='')
bed1 <- data.frame(data1, yt=0.5, yb=1, col=genes_col[as.numeric(as.factor(data1$id))], p=0, text='')
bed2 <- data.frame(id=gene_pathway_data$gene, start=gene_pathway_data$start,
                  end=gene_pathway_data$end, yt=0, yb=0.5,
                  col=pvalue_col_fun(gene_pathway_data$pvalue), p=gene_pathway_data$pvalue,
                  text=get_sig(gene_pathway_data$pvalue))

bed <- as.data.frame(rbind(bed1, bed2, bed3))

# Plot the circos graph
pdf(file=outpdf, width=12, height=7)
layout(mat=matrix(c(1,1,1,0,2,3), nc=2), width=c(6.5, 3.5), height=c(2, 2, 7))
# Initialize the circos plot
circos.par(track.margin=c(0.01, 0.01), start.degree=90)
circos.genomicInitialize(df, plotType="none")

# Display gene names on the circos plot
circos.trackPlotRegion(ylim = c(0, 1), panel.fun = function(x, y) {
  sector.index <- get.cell.meta.data("sector.index")
  xlim <- get.cell.meta.data("xlim")
  ylim <- get.cell.meta.data("ylim")
  if(!any(data3$id %in% sector.index)) {
    circos.text(mean(xlim), mean(ylim), sector.index, cex = 1, facing = "bending.inside", niceFacing = TRUE)
  }
}, track.height = 0.08, bg.border = NA, bg.col = NA)

# Display the circos plot (genes on the left half-circle and pathways on the right half-circle)
circos.genomicTrack(bed, ylim = c(0, 1), track.height = 0.15, bg.border=NA,
                    panel.fun = function(region, value, ...) {
                      i <- getI(...)
                      circos.genomicRect(region, value, ytop = value[,1], ybottom = value[,2], col = value[,3],
                                         border = "black", ...)
                      for(j in 1:nrow(value)) {
                        if(value[j,4]!=0) {
                          circos.genomicText(region[j,], value[j,], y = 0.25, labels = value[j,5], adj=0.5, cex=1)
                        }
                      }
                    })

# Display the connections between genes and pathways
for(i in 1:nrow(gene_pathway_data)) {
  genei <- gene_pathway_data$gene[i]
  pathwayi <- gene_pathway_data$pathway[i]
  circos.link(genei, c(gene_pathway_data$start[i], gene_pathway_data$end[i]), 
              pathwayi, c(gene_pathway_data$start2[i], gene_pathway_data$end2[i]), 
              col = gene_pathway_data$linkcol[i], border = "black")
}
circos.clear()

# Plot the legend for p-values on the right side of the circos plot
par(mar=c(3,0,3,10))
barplot(rep(1,100), col=pvalue_col_fun(seq(min(pvalue),max(pvalue),length=100)),
        space=0, border=NA, xaxt="n", yaxt="n", main="-log10(pvalue)")
axis(1, c(1,50,100), c(min(pvalue),mean(pvalue),max(pvalue)), tick=FALSE)

# Plot the legend for KEGG pathway names
par(mar=c(0,0,0,0))
plot(1, type="n", axes=FALSE, xlab="", ylab="")
legend("left", legend=bed3$id, col=bed3$col, pch=15, pt.cex=3, cex=1.2, bty="n", title="KEGG pathway")
dev.off()
