# Supplementary material for: Analysis of common differential gene expression in synovial cells of osteoarthritis and rheumatoid arthritis
Source: PLoS One. 2024 May 21;19(5):e0303506. doi: 10.1371/journal.pone.0303506 (PMC11108184; doi:10.1371/journal.pone.0303506)
Supplement: S1 File — (ZIP) [file pone.0303506.s001.zip › 09.TFTest.R.txt]

# If the BiocManager package is not installed, install it
if (!requireNamespace("BiocManager", quietly = TRUE)) {
  install.packages("BiocManager")
}
BiocManager::install("limma")

# Install the ggpubr package for creating advanced plots

# Load the required libraries
library(limma)
library(ggpubr)

expFile <- "merg.normalize.txt"     # File containing normalized independent validation expression dataset
geneFile <- "net.TFlist.txt"          # File containing a list of transcription factors corresponding to hub genes
setwd("D:\\XXX")     # Set the working directory

# Read the expression data file
rt <- read.table(expFile, header=TRUE, sep="\t", check.names=FALSE)
rt <- as.matrix(rt)
rownames(rt) <- rt[,1]
exp <- rt[,2:ncol(rt)]
dimnames <- list(rownames(exp), colnames(exp))
data <- matrix(as.numeric(as.matrix(exp)), nrow=nrow(exp), dimnames=dimnames)
data <- avereps(data)

# Read the gene list file and extract the expression levels of transcription factors
geneRT <- read.table(geneFile, header=FALSE, sep="\t", check.names=FALSE)
sameGene <- intersect(as.vector(geneRT[,1]), row.names(data))
data <- data[sameGene,,drop=FALSE]
data <- t(data)
Type <- gsub("(.*)\\_(.*)", "\\2", row.names(data))
data <- cbind(as.data.frame(data), Type)

# Set the comparison groups
group <- levels(factor(data[,"Type"]))
comp <- combn(group, 2)
my_comparisons <- list()
for (i in 1:ncol(comp)) {
  my_comparisons[[i]] <- comp[,i]
}

# Loop through the transcription factors and create differential violin plots
for (i in colnames(data)[1:(ncol(data)-1)]) {
  rt1 <- data[,c(i,"Type")]
  
  # Visualize the transcription factors by creating violin plots
  boxplot <- ggviolin(rt1, x="Type", y=i, fill="Type",
                      xlab="",
                      ylab=paste0(i, " expression"),
                      legend.title="",
                      palette = c("#3B4992FF","#EE0000FF"),
                      width=1, add = "boxplot", add.params = list(fill="white")) + 
    stat_compare_means(comparisons = my_comparisons, symnum.args=list(cutpoints=c(0, 0.001, 0.01, 0.05, 1), symbols=c("***", "**", "*", "ns")), label="p.signif")
  # stat_compare_means(comparisons = my_comparisons)
  
  # Output the plot to a PDF file
  pdf(file=paste0("violin.",i,".pdf"), width=5, height=4.5)
  print(boxplot)
  dev.off()
}
