# Supplementary material for: Analysis of common differential gene expression in synovial cells of osteoarthritis and rheumatoid arthritis
Source: PLoS One. 2024 May 21;19(5):e0303506. doi: 10.1371/journal.pone.0303506 (PMC11108184; doi:10.1371/journal.pone.0303506)
Supplement: S1 File — (ZIP) [file pone.0303506.s001.zip › Code Description.txt]

01 Related code is for: Normalization and processing of gene expression datasets.

02 Related code is for: Differential analysis code for each normalized dataset.

03A Related code is for: After merging the corresponding normalized datasets, using the "sva" package to remove batch effects, and then performing differential analysis on the merged dataset.

03B Related code is for: Visualizing the boxplot before and after merging the corresponding normalized datasets.

04 Related code is for: Identifying common differentially expressed genes by intersecting those obtained from the merged dataset with OA and RA, and constructing a Veen diagram.

05 Related code is for: Performing GO and KEGG enrichment analysis on the differentially expressed genes common to OA and RA.

07 Related code is for: Conducting further GO and KEGG enrichment analysis on the selected hub genes.

08 Related code is for: Including an independent dataset to validate the selected hub genes.

09 Related code is for: Performing validation analysis of related transcription factors for the hub genes that meet the validation criteria.

We have uploaded all the core codes to the Figshare online platform with the DOI: 10.6084/m9.figshare.25485700, so that everyone can replicate our work.
